# Supplementary material for: BCAP Is an Interferon-Stimulated Gene That Enhances Type I Interferon Activity in Response to Lipopolysaccharide
Source: Int J Mol Sci. 2025 Jul 22;26(15):7034. doi: 10.3390/ijms26157034 (PMC12346107; doi:10.3390/ijms26157034)
Supplement: Supplementary file 1 [file ijms-26-07034-s001.zip]

Archive with 1 entries (1 files):
- ijms-3745725-supplementary.pdf
